# Supplementary material for: Hospital outbreak caused by linezolid resistant Enterococcus faecium in Upper Austria
Source: Antimicrob Resist Infect Control. 2019 Sep 9;8:150. doi: 10.1186/s13756-019-0598-z (PMC6732827; doi:10.1186/s13756-019-0598-z)
Supplement: Supplementary file 1 — Table S1. Resistance genes and point mutations at the 23S rRNA found among the sequenced strains. Table S2. Virulence genes carried by the 54 sequenced strains and resistance phenotype. (XLSX 17 kb) [file 13756_2019_598_MOESM1_ESM.xlsx]

## Sheet: Tabelle1
Table S1. Resistance genes and point mutations at the 23S rRNA found among the sequenced strains.
Isolate ID	Phenotype	tet(L)	tet(W/N/W)	aad(6)	APH(3')-IIIa	AAC(6')-Ie-APH(2'')-Ia	AAC(6')-Ii	ANT(6)-Ia	23S rRNA , G2576T	23S rRNA, A2598G	vanA	liaR mutant	liaS mutant	ErmB	msrC	eatAv	efmA	lsaE	lnuB	dfrF	dfrG	SAT-4	rpoB2	efpA	efrB	E. faecalis chloramphenicol acetyltransferase	S. intermedius chloramphenicol acetyltransferase
Ef-01	R	1	1	1	1	0	1	0	0	0	0	0	0	1	1	0	1	0	0	0	1	0	0	0	0	0	0
Ef-02	R	0	1	1	1	0	1	0	1	0	0	0	0	1	1	0	1	0	0	1	1	1	0	0	0	0	0
Ef-03	R	0	1	1	1	0	1	0	0	0	0	0	0	1	1	1	1	0	0	0	0	0	0	0	0	0	0
Ef-04	R	0	1	1	1	0	1	0	1	0	0	0	0	1	1	0	1	0	0	0	1	0	0	0	0	0	0
Ef-05	R	0	0	1	1	0	1	0	0	0	0	0	0	0	1	0	1	0	0	0	0	0	0	0	0	0	0
Ef-07	R	0	0	1	1	0	1	0	0	0	0	0	0	1	1	1	1	0	0	0	0	1	0	0	0	0	0
Ef-08	R	0	0	1	1	0	1	0	0	0	0	0	0	1	1	0	1	0	0	0	1	1	1	0	0	0	1
Ef-09	R	0	0	1	1	0	1	0	1	0	0	0	0	1	1	1	1	0	0	0	1	1	0	0	0	0	0
Ef-11	R	0	0	1	1	0	1	0	1	1	0	0	0	1	0	0	1	1	1	1	0	1	0	0	0	0	0
Ef-12	R	0	0	1	1	0	1	0	0	0	0	0	0	0	1	1	1	0	0	1	0	1	0	0	0	0	0
Ef-13	R	0	0	1	1	1	1	0	0	0	0	0	0	0	1	1	1	0	0	0	0	1	0	0	0	0	0
Ef-14	R	0	0	1	1	0	1	0	1	0	0	0	0	0	1	1	1	0	0	0	0	1	0	0	0	0	0
Ef-15	R	0	0	1	1	0	1	0	0	0	0	0	0	1	1	0	1	0	0	1	1	1	0	0	0	0	0
Ef-17	R	0	0	1	1	0	1	0	1	0	0	0	0	1	1	0	1	0	0	1	1	1	0	0	0	0	0
Ef-18	R	0	0	1	1	0	1	0	1	0	0	0	0	1	1	0	1	0	0	1	1	1	0	0	0	0	0
Ef-19	R	0	0	1	1	1	1	0	0	0	0	0	0	1	1	0	1	0	0	1	1	1	0	0	0	0	0
Ef-20	R	0	0	1	1	0	1	0	0	0	0	0	0	1	1	0	1	0	0	1	1	1	0	0	0	0	0
Ef-21	R	0	1	1	1	1	1	0	0	0	0	0	0	1	1	0	1	0	0	1	1	1	0	0	0	0	0
Ef-22	R	0	0	1	1	0	1	0	0	0	0	0	0	1	1	0	1	0	0	1	1	1	0	0	0	0	0
Ef-23	R	0	0	1	1	0	1	0	1	1	0	0	0	1	1	0	1	0	0	1	1	1	0	0	1	0	0
Ef-24	R	0	1	1	0	1	1	0	0	0	1	0	0	1	1	0	1	0	0	1	1	1	0	0	0	0	0
Ef-25	R	0	1	1	0	1	1	0	0	0	1	0	0	1	1	0	1	0	0	1	1	1	0	0	0	0	0
Ef-26	R	0	0	0	0	1	1	1	1	0	1	0	0	1	1	0	1	0	0	1	1	1	0	0	0	0	0
Ef-27	R	0	0	1	1	0	1	0	1	0	0	0	0	1	1	0	1	0	0	1	1	1	0	0	0	0	0
Ef-28	R	0	0	1	1	0	1	0	1	0	0	0	0	1	1	0	1	0	0	1	1	1	0	0	0	0	0
Ef-29	R	0	0	1	1	0	1	0	0	0	0	0	0	1	1	1	1	0	0	0	1	1	0	0	0	0	0
Ef-30	R	0	1	1	1	1	1	0	0	0	0	0	0	1	1	0	1	0	0	1	1	1	0	0	0	0	0
Ef-31	R	0	0	1	1	0	1	0	0	0	0	0	0	1	1	0	1	0	0	1	1	1	0	0	0	0	0
Ef-32	R	1	1	0	0	1	1	0	0	0	0	1	1	1	0	0	1	0	0	1	0	1	0	0	0	1	0
Ef-33	R	1	1	0	0	1	1	0	0	0	0	1	1	1	0	0	1	0	0	1	0	1	0	0	0	1	0
Ef-34	R	0	0	1	1	0	1	0	0	0	0	0	0	1	1	0	1	0	0	1	1	0	0	0	0	0	0
Ef-35	R	1	1	0	0	0	1	0	0	0	0	1	1	1	1	0	1	0	0	1	1	1	0	0	0	0	0
Ef-36	R	0	0	0	0	0	0	0	0	0	0	0	0	1	1	0	1	0	0	1	1	1	0	1	0	0	0
Ef-37	R	0	0	1	1	0	1	0	0	0	0	0	0	1	1	0	1	0	0	1	1	1	0	0	0	0	0
Ef-38	R	0	0	1	1	0	1	0	0	0	0	0	0	1	1	1	1	0	0	0	0	1	0	0	0	0	0
Ef-39	R	0	0	1	1	0	1	0	0	0	0	0	0	1	1	0	1	0	0	1	1	1	0	0	0	0	0
Ef-40	R	0	0	1	1	0	1	0	0	0	0	0	0	1	1	0	1	0	0	0	1	0	0	0	0	0	0
Ef-41	S	0	0	1	1	0	1	0	0	0	0	0	0	1	1	0	1	0	0	0	1	0	0	0	0	0	0
Ef-42	R	0	0	1	1	0	1	0	1	1	0	0	0	1	1	0	1	0	0	1	1	1	0	0	0	0	0
Ef-43	R	0	0	1	1	0	1	0	1	0	0	0	0	1	1	0	1	0	0	0	1	0	0	0	0	0	0
Ef-44	R	0	1	0	1	1	1	1	0	0	0	0	0	0	0	1	0	0	0	0	0	0	0	0	0	0	0
Ef-45	R	1	0	1	1	1	1	0	0	0	0	0	0	1	1	0	1	0	0	1	1	1	0	0	0	0	0
Ef-46	R	0	0	1	1	0	1	0	0	0	0	0	0	1	1	1	1	0	0	0	0	1	0	0	0	0	0
Ef-47	R	0	0	0	0	0	0	0	0	0	0	0	0	1	1	0	1	0	0	1	1	1	0	0	0	0	0
Ef-48	R	0	0	1	1	0	1	0	0	0	0	0	0	1	1	0	1	0	0	1	1	1	0	0	0	0	0
Ef-51	R	0	0	1	1	1	1	0	1	0	0	0	0	1	0	0	1	0	0	0	1	1	0	0	0	0	0
Ef-804396	S	1	1	0	0	0	1	0	0	0	0	1	1	1	1	1	1	0	0	0	0	1	0	0	0	0	0
Ef-804397	S	0	0	1	1	0	1	0	0	0	0	0	0	1	1	0	1	0	0	1	1	1	0	0	0	0	0
Ef-804399	S	0	1	0	0	0	1	0	0	0	0	0	0	1	1	1	1	0	0	0	0	1	0	0	0	0	0
Ef-804400	S	1	1	0	0	0	1	0	0	0	0	1	1	1	0	0	1	0	0	0	0	1	0	0	0	0	0
Ef-804401	S	0	0	0	0	0	1	0	0	0	0	0	0	1	1	0	1	0	0	1	1	1	0	0	0	0	0
Ef-804402	S	0	0	1	1	1	1	0	0	0	0	0	0	0	0	1	0	0	0	0	0	0	0	0	0	0	0
Ef-804403	S	0	0	1	1	1	1	0	0	0	1	0	0	1	1	0	1	0	0	1	1	1	0	1	0	0	0
Ef-804404	S	1	1	1	1	0	1	0	0	0	0	1	1	1	0	0	1	0	0	0	1	1	0	1	0	0	0
TOTAL		8	16	43	42	14	52	2	14	3	4	6	6	48	46	13	52	1	1	32	38	44	1	3	1	2	1
%			29.6	79.6	77.8	25.9	96.3	3.7	25.9	5.56	7.4	11.1	11.1	88.9	85.2	24.1	96.3	1.85	1.85	59.3	70.4	81.5	1.85	5.56	1.85	3.7	1.85
Table S2.Virulence genes carried by the 54 sequenced strains and resistance phenotype.
Isolate ID	acm	cCF10	cad	ebpC	efaAfm	espfm	hylEfm	ecbA	scm	sgrA	Phenotype
Ef-1	1	0	0	0	1	0	1	0	1	1	R
Ef-11	1	0	0	0	0	0	0	1	0	1	R
Ef-12	1	0	0	0	0	0	0	1	0	1	R
Ef-13	1	0	0	0	0	0	1	1	0	1	R
Ef-14	1	0	0	0	0	0	0	1	0	1	R
Ef-15	0	0	0	0	0	0	0	1	0	1	R
Ef-17	1	0	0	0	0	0	0	1	0	1	R
Ef-18	1	0	0	0	0	0	0	1	0	1	R
Ef-19	1	0	0	0	0	0	1	1	0	1	R
Ef-2	1	0	0	0	0	0	0	0	0	1	R
Ef-20	1	0	0	0	0	0	0	1	0	1	R
Ef-21	1	0	0	0	0	0	1	1	0	1	R
Ef-22	1	0	0	0	0	0	0	1	0	1	R
Ef-23	0	0	0	0	0	0	0	1	0	1	R
Ef-24	1	0	0	0	0	0	0	1	0	1	R
Ef-25	1	0	0	0	0	0	0	1	0	1	R
Ef-26	1	0	0	0	0	0	1	1	0	1	R
Ef-27	1	0	0	0	0	0	0	1	0	1	R
Ef-28	1	0	0	0	0	0	0	1	0	1	R
Ef-29	1	0	0	0	0	0	0	1	0	1	R
Ef-3	1	0	0	0	0	0	0	0	0	1	R
Ef-30	1	0	0	0	0	0	0	0	0	1	R
Ef-31	0	0	0	0	0	0	0	1	0	1	R
Ef-32	1	0	0	0	0	0	0	0	1	1	R
Ef-33	0	0	0	0	0	0	0	0	1	1	R
Ef-34	1	0	0	0	0	0	0	1	0	1	R
Ef-35	1	0	0	0	0	0	0	0	1	1	R
Ef-36	1	0	0	0	0	0	0	0	0	1	R
Ef-37	1	0	0	0	0	0	0	1	0	1	R
Ef-38	1	0	0	0	0	0	1	0	0	1	R
Ef-39	1	0	0	0	0	0	0	1	0	1	R
Ef-4	1	0	0	0	0	0	0	0	0	1	R
Ef-40	1	0	0	0	0	0	0	1	0	1	R
Ef-41	1	1	1	1	0	1	0	1	0	1	S
Ef-42	1	0	0	0	0	0	1	0	0	1	R
Ef-43	1	0	0	0	0	0	0	1	0	1	R
Ef-44	1	0	0	0	0	0	0	0	0	1	R
Ef-45	1	0	0	0	0	0	1	0	1	1	R
Ef-46	1	0	0	0	0	0	0	1	0	1	R
Ef-47	1	0	0	0	0	0	1	0	0	1	R
Ef-48	1	0	0	0	0	0	0	1	0	1	R
Ef-5	0	0	0	0	0	0	0	1	0	1	R
Ef-51	1	0	0	0	0	0	1	1	0	1	R
Ef-7	1	0	0	0	0	0	0	1	0	1	R
Ef-8	0	0	0	0	0	0	0	1	0	1	R
Ef-804396	1	0	0	0	0	0	0	0	0	1	S
Ef-804397	1	0	0	0	0	0	0	1	0	1	S
Ef-804399	1	0	0	0	0	0	0	0	0	1	S
Ef-804400	1	0	0	0	0	0	0	0	0	1	S
Ef-804401	0	0	0	0	0	0	0	0	0	0	S
Ef-804402	1	0	0	0	0	0	1	0	0	1	S
Ef-804403	1	0	0	0	0	0	0	0	0	1	S
Ef-804404	1	0	0	0	0	0	0	0	0	1	S
Ef-9	1	0	0	0	0	0	0	1	0	1	R
n	47	1	1	1	1	1	11	33	5	53
(%)	87	1.85	1.85	1.85	1.85	1.85	20.4	61.1	9.26	98.1
